# Supplementary material for: An isothermal CRISPR-based diagnostic assay for Neisseria gonorrhoeae and Chlamydia trachomatis detection
Source: Microbiol Spectr. 2023 Oct 26;11(6):e00464-23. doi: 10.1128/spectrum.00464-23 (PMC10715037; doi:10.1128/spectrum.00464-23)
Supplement: TABLE S1 — Sequence of each primer used in this study. [file spectrum.00464-23-s0002.xlsx]

## Sheet: Sheet1
Table S1. Sequence of primers used in this study. This table includes RPA primers, crRNA primers, reporter primers, dsDNA amplification primers, and TaqMan PCR primers.
Primer name	Secquences(5'-3')	Application	Reference
Short-T7 promoter	GAAATTAATACGACTCACTATAGGG	crRNA transcription	This study
NG-RPA-F1	GAAATTAATACGACTCACTATAGGGTCAATGGATCGGTATCACTCGCTCTGCCGA	RPA amplification	This study
NG-RPA-F2	GAAATTAATACGACTCACTATAGGGATGGATCGGTATCACTCGCTCTGCCGAGCA	RPA amplification	This study
NG-RPA-F3	GAAATTAATACGACTCACTATAGGGTATCACTCGCTCTGCCGAGCAAGAACAAAA	RPA amplification	This study
NG-RPA-F4	GAAATTAATACGACTCACTATAGGGCGGTATCACTCGCTCTGCCGAGCAAGAACA	RPA amplification	This study
NG-RPA-F5	GAAATTAATACGACTCACTATAGGGTTTCAATGGATCGGTATCACTCGCTCTGCC	RPA amplification	This study
NG-RPA-R1	TTTCACGCTGGAAAGTAATCAGATGAAACC	RPA amplification	This study
NG-RPA-R2	ACTTTCACGCTGGAAAGTAATCAGATGAAA	RPA amplification	This study
NG-RPA-R3	TGCTACTTTCACGCTGGAAAGTAATCAGAT	RPA amplification	This study
NG-RPA-R4	ACGCCTGCTACTTTCACGCTGGAAAGTAAT	RPA amplification	This study
NG-RPA-R5	AGTCCGCCTATACGCCTGCTACTTTCACGC	RPA amplification	This study
CT-RPA-F1	TGATCGCCCAGACAATGCTCCAAGGAGGTA	RPA amplification	This study
CT-RPA-F2	TGGTTGATCGCCCAGACAATGCTCCAAGGA	RPA amplification	This study
CT-RPA-F3	ATTGGTTGATCGCCCAGACAATGCTCCAAGGA	RPA amplification	This study
CT-RPA-F4	CCGGGATTGGTTGATCGCCCAGACAATGCT	RPA amplification	This study
CT-RPA-F5	AATCAATGCCCGGGATTGGTTGATCGCCCA	RPA amplification	This study
CT-RPA-R1	ACCTCTTCGTTGACCGATGTACTCTTGTAGAA	RPA amplification	This study
CT-RPA-R2	TCTTCGTTGACCGATGTACTCTTGTAGAAA	RPA amplification	This study
CT-RPA-R3	TTCGTTGACCGATGTACTCTTGTAGAAAGT	RPA amplification	This study
CT-RPA-R4	TTGACCGATGTACTCTTGTAGAAAGTGCAT	RPA amplification	This study
CT-RPA-R5	ACCGATGTACTCTTGTAGAAAGTGCATAAA	RPA amplification	This study
NG-crRNA1	GAAATTAATACGACTCACTATAGGGGATTTAGACTACCCCAAAAACGAAGGGGACTAAAACCTTTTTCGGAAATTATGCCCTTAAATAT	Cas13a detection	This study
NG-crRNA2	GAAATTAATACGACTCACTATAGGGGATTTAGACTACCCCAAAAACGAAGGGGACTAAAACTTTTCGGAAATTATGCCCTTAAATATGC	Cas13a detection	This study
NG-crRNA3	GAAATTAATACGACTCACTATAGGGGATTTAGACTACCCCAAAAACGAAGGGGACTAAAACTTCGGAAATTATGCCCTTAAATATGCGA	Cas13a detection	This study	GAAATTAATACGACTCACTATAGGGGATTTAGACTACCCCAAAAACGAAGGGGACTAAAACGAAATTATGCCCTTAAATATGCGAAACA
NG-crRNA4	GAAATTAATACGACTCACTATAGGGGATTTAGACTACCCCAAAAACGAAGGGGACTAAAACCGGAAATTATGCCCTTAAATATGCGAAA	Cas13a detection	This study	GAAATTAATACGACTCACTATAGGGGATTTAGACTACCCCAAAAACGAAGGGGACTAAAACAATTATGCCCTTAAATATGCGAAACACG
NG-crRNA5	GAAATTAATACGACTCACTATAGGGGATTTAGACTACCCCAAAAACGAAGGGGACTAAAACGAAATTATGCCCTTAAATATGCGAAACA	Cas13a detection	This study	GAAATTAATACGACTCACTATAGGGGATTTAGACTACCCCAAAAACGAAGGGGACTAAAACTTATGCCCTTAAATATGCGAAACACGCC
NG-crRNA6	GAAATTAATACGACTCACTATAGGGGATTTAGACTACCCCAAAAACGAAGGGGACTAAAACAATTATGCCCTTAAATATGCGAAACACG	Cas13a detection	This study	GAAATTAATACGACTCACTATAGGGGATTTAGACTACCCCAAAAACGAAGGGGACTAAAACATGCCCTTAAATATGCGAAACACGCCAA
NG-crRNA7	GAAATTAATACGACTCACTATAGGGGATTTAGACTACCCCAAAAACGAAGGGGACTAAAACTTATGCCCTTAAATATGCGAAACACGCC	Cas13a detection	This study	GAAATTAATACGACTCACTATAGGGGATTTAGACTACCCCAAAAACGAAGGGGACTAAAACGCCCTTAAATATGCGAAACACGCCAATG
NG-crRNA8	GAAATTAATACGACTCACTATAGGGGATTTAGACTACCCCAAAAACGAAGGGGACTAAAACATGCCCTTAAATATGCGAAACACGCCAA	Cas13a detection	This study	GAAATTAATACGACTCACTATAGGGGATTTAGACTACCCCAAAAACGAAGGGGACTAAAACGTTCTTGCTCGGCAGAGCGAGTGATACC
NG-crRNA9	GAAATTAATACGACTCACTATAGGGGATTTAGACTACCCCAAAAACGAAGGGGACTAAAACGCCCTTAAATATGCGAAACACGCCAATG	Cas13a detection	This study
NG-crRNA10	GAAATTAATACGACTCACTATAGGGGATTTAGACTACCCCAAAAACGAAGGGGACTAAAACGTTCTTGCTCGGCAGAGCGAGTGATACC	Cas13a detection	This study
CT-crRNA1	GAAATTAATACGACTCACTATAGGGTAATTTCTACTAAGTGTAGATTACTCCGTCACAGCGGTTGC	Cas12a detection	This study
CT-crRNA2	GAAATTAATACGACTCACTATAGGGTAATTTCTACTAAGTGTAGATAGATAACCCCGCACGTGCTT	Cas12a detection	This study
CT-crRNA3	GAAATTAATACGACTCACTATAGGGTAATTTCTACTAAGTGTAGATCGGAGCGAGTTACGAAGACA	Cas12a detection	This study
CT-crRNA4	GAAATTAATACGACTCACTATAGGGTAATTTCTACTAAGTGTAGATTCTTCGTAACTCGCTCCGGA	Cas12a detection	This study
CT-crRNA5	GAAATTAATACGACTCACTATAGGGTAATTTCTACTAAGTGTAGATTACAAGAGTACATCGGTCAA	Cas12a detection	This study
CT-crRNA6	GAAATTAATACGACTCACTATAGGGTAATTTCTACTAAGTGTAGATTGTCTGACGGTTCTTAAGCT	Cas12a detection	This study
CT-crRNA7	GAAATTAATACGACTCACTATAGGGTAATTTCTACTAAGTGTAGATTCCCAGCTTAAGAACCGTCA	Cas12a detection	This study
CT-crRNA8	GAAATTAATACGACTCACTATAGGGTAATTTCTACTAAGTGTAGATCCTCCTTGGAGCATTGTCTG	Cas12a detection	This study
RNA reporter (FAM)	FAM-UUUUU-BHQ1	Cas13a detection	Gootenberg JS, et al1
ssDNA reporter (HEX)	HEX-TTATTATT-BHQ1	Cas12a detection	Broughton JP, et al2
NG-T7dsDNA1-F	GAAATTAATACGACTCACTATAGGGGTCAGGCGGTGTACCTG	LOD of crRNA	This study
NG-T7dsDNA1-R	AAACCAGTTCCGGCTGTTG	LOD of crRNA	This study
CT-dsDNA1-F	TAGGCGTTTGTACTCCGTCAC	LOD of crRNA	This study
CT-dsDNA1-R	ATCGCCCAGACAATGCTC	LOD of crRNA	This study
NG-dsDNA2-F	GAGATTCAAGCCGCCTTCC	LOD of CRISPR assay	This study
NG-dsDNA2-R	CCATTGATCCTTGGGACAGC	LOD of CRISPR assay	This study
CT-dsDNA2-F	CGGAGCGAGTTACGAAGAC	LOD of CRISPR assay	This study
CT-dsDNA2-R	AATCAATGCCCGGGATTGG	LOD of CRISPR assay	This study
CT-Taqman-F	GGTTTCGGCGGAGATCCT	Taqman and ddPCR	Möbius N, et al3
CT-Taqman-R	AGTAACCMAYACGCATGCTGAT	Taqman and ddPCR	Möbius N, et al3
CT-Taqman-P	FAM-CTTGCACCACTTGGTGTGACGC-BHQ1	Taqman and ddPCR	Möbius N, et al3
NG-Taqman-F	GTTGAAACACCGCCCGG	Taqman and ddPCR	Geraats-Peters CW, et al4
NG-Taqman-R	CGGTTTGACCGGTTAAAAAAAGAT	Taqman and ddPCR	Geraats-Peters CW, et al4
NG-Taqman-P	FAM-CCCTTCAACATCAGTGAAA-MGB	Taqman and ddPCR	Geraats-Peters CW, et al4
TP-Taqman-F	CAACACGGTCCGCTACGACTA	Taqman	Chen CY, et al5
TP-Taqman-R	TGCCATAACTCGCCATCAGA	Taqman	Chen CY, et al5
TP-Taqman-P	FAM-ACGGTGATGACGCGAGCTACACCA-BHQ1	Taqman	Chen CY, et al5
HSV2-Taqman-F	CCGTCAGCACCTTCATCGA	Taqman	Jerome KR, et al6
HSV2-Taqman-R	CGCTGGACCTCCGTGTAGTC	Taqman	Jerome KR, et al6
HSV2-Taqman-P	FAM-CCACGAGATCAAGGACAGCGGCC-BHQ1	Taqman	Jerome KR, et al6
CA-Taqman-F	CTTGGTATTTTGCATGYTGCTCTC	Taqman	Zhang C, et al7
CA-Taqman-R	GTCAGAGGCTATAACACACAGCAG	Taqman	Zhang C, et al7
CA-Taqman-P	FAM-TGCGTTTACCGGGCCA-BHQ1	Taqman	Zhang C, et al7
TV-Taqman-F	AAGATGGGTGTTTTAAGCTAGATAAGGT	Taqman	Schirm J, et al8
TV-Taqman-R	CGTCTTCAAGTATGCCCCAGTAC	Taqman	Schirm J, et al8
TV-Taqman-P	FAM-CCGAAGTTCATGTCCTCTCCAAGCGT-BHQ1	Taqman	Schirm J, et al8
UU-Taqman-F	TGGCACAGATTGCGCATAAT	Taqman	Möbius N, et al3
UU-Taqman-R	TGGAACGATCATTTGTGTTTCAG	Taqman	Möbius N, et al3
UU-Taqman-P	FAM-TAGGTAATCGTCATATGCCTGCTCA-BHQ1	Taqman	Möbius N, et al3
MH-Taqman-F	TGCTTTTTGAGGCACAGCAA	Taqman	Möbius N, et al3
MH-Taqman-R	TGCTAACGCAACGCCAATTC	Taqman	Möbius N, et al3
MH-Taqman-P	FAM-TAGCAACCGCAGTTGCTGCAG-BHQ1	Taqman	Möbius N, et al3
EC-Taqman-F	AGAACGGTTTGTGGTTRATCAGGA	Taqman	Zhang C, et al7
EC-Taqman-R	CGTCACAGCCAAAAGCCAG	Taqman	Zhang C, et al7
EC-Taqman-P	FAM-ACTGACCGGATRCCGA-BHQ1	Taqman	Zhang C, et al7
EF-Taqman-F	CCCATAGTAAAGGATACATAC	Taqman	Liu Y,et al9
EF-Taqman-R	CGCTGTGATTTCTTCTTA	Taqman	Liu Y,et al9
EF-Taqman-P	FAM-CCTGAATGAATTGAACACCATGCCT-BHQ1	Taqman	Liu Y,et al9
1.Gootenberg JS, Abudayyeh OO, Kellner MJ, et al. Multiplexed and portable nucleic acid detection platform with Cas13, Cas12a, and Csm6. Science. 2018 Apr 27;360(6387):439-444.
2.Broughton JP, Deng X, Yu G, et al. CRISPR-Cas12-based detection of SARS-CoV-2. Nat Biotechnol. 2020 Jul;38(7):870-874.
3.Möbius N, Brenneisen W, Schaeffer A, et al. Protocol for the rapid detection of the urogenital tract mollicutes and Chlamydia with concomitant LGV-(sub)typing. Methods Mol Biol 2012; 903: 235-53.
4.Geraats-Peters CW, Brouwers M, Schneeberger PM, et al. Specific and sensitive detection of Neisseria gonorrhoeae in clinical specimens by real-time PCR. J Clin Microbiol. 2005;43(11):5653-5659.
5.Chen CY, Chi KH, George RW, et al. Diagnosis of gastric syphilis by direct immunofluorescence staining and real-time PCR testing. J Clin Microbiol. 2006;44(9):3452-3456.
6.Jerome KR, Huang ML, Wald A, et al. Quantitative stability of DNA after extended storage of clinical specimens as determined by real-time PCR. J Clin Microbiol 2002; 40(7): 2609-11.
7.Zhang C, Zheng X, Zhao C, et al. Detection of pathogenic microorganisms from bloodstream infection specimens using TaqMan array card technology. Sci Rep. 2018 Aug 27;8(1):12828.
8.Schirm J, Bos PA, Roozeboom-Roelfsema IK, el al. Trichomonas vaginalis detection using real-time TaqMan PCR. J Microbiol Methods 2007; 68(2): 243-7.
9.Liu Y, Cao Y, Wang T, et al. Detection of 12 Common Food-Borne Bacterial Pathogens by TaqMan Real-Time PCR Using a Single Set of Reaction Conditions. Front Microbiol 2019; 10: 222.
