# Supplementary material for: An isothermal CRISPR-based diagnostic assay for Neisseria gonorrhoeae and Chlamydia trachomatis detection
Source: Microbiol Spectr. 2023 Oct 26;11(6):e00464-23. doi: 10.1128/spectrum.00464-23 (PMC10715037; doi:10.1128/spectrum.00464-23)
Supplement: TABLE S2 — Detection results of clinical samples. [file spectrum.00464-23-s0003.xlsx]

## Sheet: Sheet2
Table S2. Performance of CRISPR-based assay and TaqMan PCR in clinical specimens with known infectious status. This table includes all results and statistical analysis of clinical samples detected by CRISPR-based assay and TaqMan PCR.
Detection	Assay	Results	COBAS 4800		PPA(95% CI)	NPA(95% CI)	Accuracy(%)	κ value
			Positive	Negative
N. gonorrhoeae	Taqman	Positive	32	2	96.97(84.24-99.92)	96.36(87.47-99.56)	96.59(90.36-99.29)	0.93
		Negative	1	53
	CRISPR	Positive	33	0	100(89.42-100.00)	100(93.51-100.00)	100(95.89-100.00)	1
		Negative	0	35
C. trachomatis	Taqman	Positive	24	0	72.73(54.48-86.70)	100.00(93.51-100.00)	89.77(81.47-95.22)	0.77
		Negative	9	55
	CRISPR	Positive	28	0	84.85(68.10-94.89)	100.00(93.51-100.00)	94.32(87.24-98.13)	0.88
		Negative	5	55
Co-infection	Taqman	Positive	8	1	61.54(31.58-86.14)	98.67(92.79-99.97)	93.18(85.75-97.46)	0.69
		Negative	5	74
	CRISPR	Positive	11	0	84.62(54.55-98.08)	100(95.20-100.00)	97.73(92.03-99.72)	0.9
		Negative	2	75
